# Supplementary material for: Curcuma longa L. Prevents the Loss of β-Tubulin in the Brain and Maintains Healthy Aging in Drosophila melanogaster
Source: Mol Neurobiol. 2022 Jan 13;59(3):1819–35. doi: 10.1007/s12035-021-02701-6 (PMC8882102; doi:10.1007/s12035-021-02701-6)
Supplement: Supplementary file 3 — Supplementary file3 (XLSX 105 KB) [file 12035_2021_2701_MOESM3_ESM.xlsx]

## Sheet: w1118 Male & Female
Table S2. The raw lifetable data for the survival assay of male and female Drosophila cultured on a regular diet and various concentrations of turmeric-supplemented diets
Regular diet (Control)/W1118 Male
Experiment-1	Vail no	1st day		3rd day	5th day	7th day	9th day	11th day	13th day	15th day	17th day	19th day	21th day	23rd day	25th day	27th day	29th day	31th day	33th day	35th day	37th day	39th day	41th day	43th day	45th day	47th day	49th day	51th day	53thdays	55th day	57th day	59th day
	1	25		25	25	25	25	25	25	25	24	22	19	19	17	16	16	16	15	12	10	10	10	10	8	8	7	5	4	3	1	0
	2	25		25	25	25	25	25	25	25	25	16	16	15	15	15	15	15	13	13	11	11	10	10	8	7	3	2	1	0	0	0
	3	25		25	25	25	25	24	25	24	24	20	19	18	18	18	18	18	18	15	13	12	11	9	9	7	4	3	2	0	0	0
	4	25		25	25	25	25	25	25	25	25	21	18	17	16	16	15	13	13	10	10	10	10	10	10	10	10	10	9	7	3	0
	Total	100	0	100	100	100	100	99	100	99	98	79	72	69	66	65	64	62	59	50	44	43	41	39	35	32	24	20	16	10	4	0
Experiment-2	1	25		25	25	25	25	25	25	25	25	19	17	17	17	15	14	14	14	12	10	10	9	9	8	8	6	5	4	3	1	1
	2	25		25	25	25	25	25	25	25	25	20	18	16	15	15	15	15	13	13	11	11	10	10	8	7	5	3	2	1	0	0
	3	25		25	25	25	25	25	25	25	25	19	16	15	15	14	14	14	13	13	13	12	11	9	9	8	6	3	2	2	2	2
	4	25		25	25	25	25	25	25	25	25	20	18	17	16	16	15	13	13	11	9	8	8	8	7	7	6	5	5	4	2	2
	Total	100	0	100	100	100	100	100	100	100	100	78	69	65	63	60	58	56	53	49	43	41	38	36	32	30	23	16	13	10	5	5
Experiment-3	1	25		25	25	25	25	25	25	25	25	19	18	18	17	16	16	15	15	14	12	11	10	9	8	8	7	6	5	4	2	1
	2	25		25	25	25	25	25	25	25	25	20	19	17	16	16	16	15	14	13	11	11	10	10	8	7	6	5	3	2	1	1
	3	25		25	25	25	25	25	24	24	24	19	17	15	14	12	12	11	11	10	10	9	8	8	8	7	5	3	2	1	0	0
	4	25		25	25	25	25	25	25	25	25	18	16	16	15	14	14	13	13	13	11	10	9	7	7	6	5	3	2	2	1	1
	Total	100	0	100	100	100	100	100	99	99	99	76	70	66	62	58	58	54	53	50	44	41	37	34	31	28	23	17	12	9	4	3
Experiment: 1, 2, 3	Average	100	0	100	100	100	100	99.6667	99.6667	99.3333	99	77.6667	70.3333	66.6667	63.6667	61	60	57.3333	55	49.6667	43.6667	41.6667	38.6667	36.3333	32.6667	30	23.3333	17.6667	13.6667	9.66667	4.33333	2.66667
	STD	0	0	0	0	0	0	0.57735	0.57735	0.57735	1	1.52753	1.52753	2.08167	2.08167	3.60555	3.4641	4.16333	3.4641	0.57735	0.57735	1.1547	2.08167	2.51661	2.08167	2	0.57735	2.08167	2.08167	0.57735	0.57735	2.51661
0.125% Turmeric supplemented diet/W1118 Male
Experiment-1		1		2	3	4	5	6	7	8	9	10	11	12	13	14	15	16	17	18	19	20	21	22	23	24	25	26	27	28	29
	Vail no	1st day		3rd day	5th day	7th day	9th day	11th day	13th day	15th day	17th day	19th day	21th day	23rd day	25th day	27th day	29th day	31th day	33th day	35th day	37th day	39th day	41th day	43th day	45thday	47thday	49th day	51th day	53thdays	55th day	57th day
	1	25		25	25	25	25	25	25	25	21	20	17	15	15	15	14	13	13	13	12	10	10	9	7	7	5	5	3	1	0
	2	25		25	25	25	25	25	25	25	20	20	18	17	16	13	13	13	12	12	11	11	10	7	7	5	3	0	0	0	0
	3	25	24	25	25	25	25	25	25	25	17	17	17	17	16	15	14	13	12	12	12	11	11	8	6	4	2	0	0	0	0
	4	25	25	25	25	25	25	24	24	24	20	20	16	14	14	14	14	13	13	11	10	10	10	9	6	6	6	3	1	0	0
	Total	100	49	100	100	100	100	99	99	99	78	77	68	63	61	57	55	52	50	48	45	42	41	33	26	22	16	8	4	1	0
Experiment-2	Vail no
	1	25		25	25	25	25	25	25	25	22	21	19	17	17	16	15	14	13	13	12	11	10	9	9	8	7	6	5	4	2
	2	25		25	25	25	24	24	24	24	20	20	18	16	15	14	13	13	12	11	11	11	10	8	8	7	6	5	5	3	2
	3	25		25	25	25	25	25	25	25	19	17	17	17	16	15	15	14	14	13	12	11	11	10	9	8	6	6	4	3	1
	4	25		25	25	25	25	25	25	25	20	20	18	17	15	14	14	13	13	12	11	10	10	9	9	7	5	5	4	3	1
	Total	100	0	100	100	100	99	99	99	99	81	78	72	67	63	59	57	54	52	49	46	43	41	36	35	30	24	22	18	13	6
Experiment-3	Vail no
	1	25		25	25	25	25	25	25	25	21	19	18	17	17	16	15	14	13	13	12	12	11	10	9	8	7	6	5	4	2
	2	25		25	25	25	25	24	24	24	20	20	19	17	17	16	15	14	13	12	11	11	10	8	8	8	7	6	4	4	1
	3	25		25	25	25	25	25	25	25	21	19	18	18	16	15	15	14	14	13	12	12	11	10	9	8	7	6	4	3	1
	4	25		25	25	25	25	25	25	25	21	20	19	18	16	15	14	13	12	12	11	10	10	9	8	8	7	5	4	3	1
	Total	100	0	100	100	100	100	99	99	99	83	78	74	70	66	62	59	55	52	50	46	45	42	37	34	32	28	23	17	14	5
Experiment: 1, 2, 3	Average	100	16.3333	100	100	100	99.6667	99	99	99	80.6667	77.6667	71.3333	66.6667	63.3333	59.3333	57	53.6667	51.3333	49	45.6667	43.3333	41.3333	35.3333	31.6667	28	22.6667	17.6667	13	9.33333	3.66667
	STD	0	28.2902	0	0	0	0.57735	0	0	0	2.51661	0.57735	3.05505	3.51188	2.51661	2.51661	2	1.52753	1.1547	1	0.57735	1.52753	0.57735	2.08167	4.93288	5.2915	6.1101	8.3865	7.81025	7.23418	3.21455
0.25% Turmeric supplemented diet/W1118 Male
Experiment-1		1		2	3	4	5	6	7	8	9	10	11	12	13	14	15	16	17	18	19	20	21	22	23	24	25	26	27	28	29	30	31	32	33	34
	Vail no	1st day		3rd day	5th day	7th day	9th day	11th day	13th day	15th day	17th day	19th day	21th day	23rd day	25th day	27th day	29th day	31th day	33th day	35th day	37th day	39th day	41th day	43th day	45thday	47thday	49th day	51th day	53thdays	55th day	57th day	59th day	61th day	63th day	65th day	67th day
	1	25		25	25	25	25	25	25	25	21	20	20	20	20	20	19	18	17	15	15	15	14	14	13	12	11	10	9	8	7	5	3	2	1	0
	2	25		25	25	25	25	25	25	24	21	21	21	20	20	19	19	18	18	16	15	14	14	14	12	10	9	8	7	7	6	4	3	2	0	0
	3	25		25	25	25	25	25	24	25	19	19	19	18	18	18	18	17	17	14	13	13	13	10	10	10	9	8	8	7	6	4	2	2	1	0
	4	25		25	25	25	25	25	25	25	20	20	20	19	19	19	19	18	16	15	15	14	14	12	10	10	9	9	9	6	5	3	2	0	0	0
	Total	100	0	100	100	100	100	100	99	99	81	80	80	77	77	76	75	71	68	60	58	56	55	50	45	42	38	35	33	28	24	16	10	6	2	0
Experiment-2	Vail no
	1	25		25	25	25	25	25	25	25	22	21	19	18	18	17	17	16	16	16	15	15	14	13	13	12	11	10	9	9	8	7	5	3	1	1
	2	25		25	25	25	25	25	25	24	21	20	19	18	18	18	17	17	16	16	15	14	14	14	12	11	10	9	8	8	6	5	4	2	1	1
	3	25		25	25	25	25	25	24	25	20	19	19	17	17	17	17	16	15	15	14	14	13	12	10	10	9	8	8	7	6	4	3	1	0	0
	4	25		25	25	25	25	25	25	25	21	21	20	19	19	16	16	15	15	15	15	15	15	12	11	10	10	9	9	7	5	4	3	1	0	0
	Total	100	0	100	100	100	100	100	99	99	84	81	77	72	72	68	67	64	62	62	59	58	56	51	46	43	40	36	34	31	25	20	15	7	2	2
Experiment-3	Vail no
	1	25		25	25	25	25	24	25	25	23	22	21	20	20	18	18	18	17	16	15	14	14	13	12	11	11	10	8	8	7	5	3	2	2	1
	2	25		25	25	25	25	25	25	24	21	20	20	18	18	17	17	17	16	15	14	14	14	14	13	12	11	9	9	8	6	4	3	2	2	1
	3	25		25	25	25	25	25	24	25	21	19	18	17	17	17	16	16	15	15	15	14	13	12	10	10	9	9	7	7	7	5	3	1	1	0
	4	25		25	25	25	25	25	25	25	21	21	19	17	17	17	17	17	16	16	16	15	14	13	12	11	9	9	8	7	7	4	2	1	0	0
	Total	100	0	100	100	100	100	99	99	99	86	82	78	72	72	69	68	68	64	62	60	57	55	52	47	44	40	37	32	30	27	18	11	6	5	2
Experiment: 1, 2, 3	Average	100	0	100	100	100	100	99.6667	99	99	83.6667	81	78.3333	73.6667	73.6667	71	70	67.6667	64.6667	61.3333	59	57	55.3333	51	46	43	39.3333	36	33	29.6667	25.3333	18	12	6.33333	3	1.33333
	STD	0	0	0	0	0	0	0.57735	0	0	2.51661	1	1.52753	2.88675	2.88675	4.3589	4.3589	3.51188	3.05505	1.1547	1	1	0.57735	1	1	1	1.1547	1	1	1.52753	1.52753	2	2.64575	0.57735	1.73205	1.1547
0.5% Turmeric supplemented diet/W1118 Male
Experiment-1	Vail no	1st day		3rd day	5th day	7th day	9th day	11th day	13th day	15th day	17th day	19th day	21th day	23rd day	25th day	27th day	29th day	31th day	33th day	35th day	37th day	39th day	41th day	43th day	45thday	47thday	49th day	51th day	53thdays	55th day	57th day	59th day	61th day	63th day	65th day	67th day	69th day	71thday
	1	25		25	25	25	25	25	25	24	21	21	20	20	17	17	17	16	16	16	16	16	16	15	12	11	11	9	8	8	7	6	4	2	2	1	0	0
	2	25		25	25	25	25	25	25	25	23	23	20	18	17	17	16	16	16	16	15	15	14	14	14	14	14	12	11	10	9	8	6	5	3	2	2	0
	3	25		25	25	25	25	25	25	25	21	20	19	19	18	18	17	17	16	16	15	14	14	13	12	10	10	10	10	9	8	6	4	3	2	1	0	0
	4	25		25	25	25	25	25	25	25	21	19	18	18	17	17	17	17	17	17	16	15	15	14	12	11	9	8	8	8	7	7	5	4	2	1	0	0
	Total	100	0	100	100	100	100	100	100	99	86	83	77	75	69	69	67	66	65	65	62	60	59	56	50	46	44	39	37	35	31	27	19	14	9	5	2	0
Experiment-2	Vail no
	1	25		25	25	25	25	25	25	24	22	21	20	20	20	19	19	18	16	16	16	16	16	15	13	11	11	9	9	8	6	5	4	3	1	1	1	1
	2	25		25	25	25	25	25	25	25	20	20	19	18	18	17	17	16	16	16	15	15	14	14	14	14	13	12	11	11	9	8	6	4	2	1	1	0
	3	25		25	25	25	25	25	25	25	22	22	21	20	20	19	19	19	17	16	16	15	15	14	13	12	11	10	10	9	8	6	4	3	2	2	2	1
	4	25		25	25	25	25	25	24	25	23	21	19	18	18	18	17	16	16	16	16	15	15	14	12	11	10	9	9	8	6	5	3	2	2	1	1	1
	Total	100	0	100	100	100	100	100	99	99	87	84	79	76	76	73	72	69	65	64	63	61	60	57	52	48	45	40	39	36	29	24	17	12	7	5	5	3
Experiment-3	Vail no
	1	25		25	25	25	25	25	25	24	22	21	20	20	20	19	19	18	17	17	17	16	16	16	14	12	11	10	10	8	6	6	4	3	1	1	1	1
	2	25		25	25	25	25	25	25	25	21	20	19	18	18	18	17	16	16	16	15	15	14	14	14	13	13	12	11	11	9	8	6	4	2	2	2	1
	3	25		25	25	25	25	25	25	25	22	22	21	20	20	19	19	18	17	16	16	15	15	14	13	12	11	10	10	9	8	6	5	3	1	1	1	1
	4	25		25	25	25	25	25	25	25	23	22	20	19	19	18	18	17	16	16	16	15	15	14	12	11	11	9	9	9	8	5	4	3	2	2	1	1
	Total	100	0	100	100	100	100	100	100	99	88	85	80	77	77	74	73	69	66	65	64	61	60	58	53	48	46	41	40	37	31	25	19	13	6	6	5	4
Experiment: 1, 2, 3	Average	100	0	100	100	100	100	100	99.6667	99	87	84	78.6667	76	74	72	70.6667	68	65.3333	64.6667	63	60.6667	59.6667	57	51.6667	47.3333	45	40	38.6667	36	30.3333	25.3333	18.3333	13	7.33333	5.33333	4	2.33333
	STD	0	0	0	0	0	0	0	0.57735	0	1	1	1.52753	1	4.3589	2.64575	3.21455	1.73205	0.57735	0.57735	1	0.57735	0.57735	1	1.52753	1.1547	1	1	1.52753	1	1.1547	1.52753	1.1547	1	1.52753	0.57735	1.73205	2.08167
1.0% Turmeric supplemented diet/W1118 Male
Experiment-1	Vail no	1st day		3rd day	5th day	7th day	9th day	11th day	13th day	15th day	17th day	19th day	21th day	23rd day	25th day	27th day	29th day	31th day	33th day	35th day	37th day	39th day	41th day	43th day	45thday	47thday	49th day	51th day	53thdays	55th day	57th day
	1	25		25	25	25	25	25	25	25	23	23	20	19	17	17	16	16	16	13	10	9	8	7	5	3	1	0	0	0	0
	2	25		25	25	25	25	25	25	25	21	21	20	18	17	17	17	16	16	14	11	9	9	7	5	4	4	2	2	1	0
	3	25		25	25	25	24	24	24	24	17	15	13	12	12	12	11	11	10	9	9	7	7	7	5	3	2	2	1	1	0
	4	25		25	25	25	25	25	25	24	22	20	17	16	16	13	13	12	8	8	5	5	5	4	3	3	3	2	0	0	0
	Total	100	0	100	100	100	99	99	99	98	83	79	70	65	62	59	57	55	50	44	35	30	29	25	18	13	10	6	3	2	0
Experiment-2	Vail no
	1	25		25	25	25	25	25	25	25	19	19	18	17	17	16	15	15	14	13	11	9	8	7	5	3	2	0	0	0	0
	2	25		25	25	25	25	25	25	25	21	20	20	18	17	17	16	15	13	11	9	8	7	7	5	3	2	1	1	1	0
	3	25		25	25	25	25	24	24	24	19	18	13	12	11	10	10	10	9	9	7	6	6	5	3	3	2	2	1	1	0
	4	25		25	25	24	25	25	25	24	21	20	17	16	15	13	13	13	12	9	7	5	5	4	3	2	2	1	0	0	0
	Total	100	0	100	100	99	100	99	99	98	80	77	68	63	60	56	54	53	48	42	34	28	26	23	16	11	8	4	2	2	0
Experiment-3	Vail no
	1	25		25	25	25	25	25	25	25	21	19	18	16	16	16	15	15	14	13	11	9	8	7	5	4	3	2	2	2	1
	2	25		25	25	25	25	25	25	25	21	20	19	18	17	17	16	16	13	11	9	8	7	7	5	3	2	1	1	1	1
	3	25		25	25	25	25	24	24	25	20	19	15	16	14	12	11	10	10	9	7	6	6	6	4	4	3	2	2	1	1
	4	25		25	25	25	25	25	25	25	21	20	17	15	15	13	13	13	12	10	8	7	6	5	4	2	2	1	1	1	1
	Total	100	0	100	100	100	100	99	99	100	83	78	69	65	62	58	55	54	49	43	35	30	27	25	18	13	10	6	6	5	4
Experiment 1, 2, 3	Average	100	0	100	100	99.6667	99.6667	99	99	98.6667	82	78	69	64.3333	61.3333	57.6667	55.3333	54	49	43	34.6667	29.3333	27.3333	24.3333	17.3333	12.3333	9.33333	5.33333	3.66667	3	1.33333
	STD	0	0	0	0	0.57735	0.57735	0	0	1.1547	1.73205	1	1	1.1547	1.1547	1.52753	1.52753	1	1	1	0.57735	1.1547	1.52753	1.1547	1.1547	1.1547	1.1547	1.1547	2.08167	1.73205	2.3094
2.0% Turmeric supplemented diet/W1118 Male
Experiment-1	Vail no	1st day		3rd day	5th day	7th day	9th day	11th day	13th day	15th day	17th day	19th day	21th day	23rd day	25th day	27th day	29th day	31th day	33th day	35th day	37th day	39th day	41th day	43th day	45thday
	1	25		25	25	25	25	25	25	25	17	16	15	13	11	10	9	9	9	8	7	5	3	1	0
	2	25		25	25	25	25	25	25	25	15	14	14	13	12	11	10	9	8	6	5	3	0	0	0
	3	25		25	25	25	25	24	24	24	16	15	13	11	11	11	10	9	8	7	5	3	1	1	0
	4	25		25	25	25	24	25	25	24	18	17	16	14	13	12	9	9	7	6	5	3	0	0	0
	Total	100	0	100	100	100	99	99	99	98	66	62	58	51	47	44	38	36	32	27	22	14	4	2	0
Experiment-2	Vail no
	1	25		25	25	25	25	25	25	25	19	18	17	15	13	12	9	8	7	6	4	2	0	0	0
	2	25		25	25	25	25	25	25	25	17	16	15	13	12	11	10	9	8	7	6	3	1	1	1
	3	25		25	25	25	25	24	24	24	20	19	17	14	12	10	9	9	7	6	4	3	1	1	0
	4	25		25	25	25	24	25	25	24	18	15	14	13	12	10	9	9	8	7	6	4	2	1	1
	Total	100		100	100	100	99	99	99	98	74	68	63	55	49	43	37	35	30	26	20	12	4	3	2
Experiment-3	Vail no
	1	25		25	25	25	25	25	25	25	20	19	18	16	14	12	10	8	7	6	5	3	1	1	1
	2	25		25	25	25	25	25	25	25	18	17	15	14	13	11	10	10	9	7	5	3	1	1	1
	3	25		25	25	25	25	24	24	24	16	16	15	13	11	9	9	9	8	7	6	5	4	3	1
	4	25		25	25	25	24	25	25	25	17	16	16	15	13	11	10	10	9	8	7	5	3	2	0
	Total	100		100	100	100	99	99	99	99	71	68	64	58	51	43	39	37	33	28	23	16	9	7	3
Exp-1,2 & 3	Average	100	0	100	100	100	99	99	99	98.3333	70.3333	66	61.6667	54.6667	49	43.3333	38	36	31.6667	27	21.6667	14	5.66667	4	1.66667
	STD	0	#DIV/0!	0	0	0	0	0	0	0.57735	4.04145	3.4641	3.21455	3.51188	2	0.57735	1	1	1.52753	1	1.52753	2	2.88675	2.64575	1.52753
Regular diet (Control)/W1118 Female
Experiment-1	vial no	1st day		3rd day	5th day	7th day	9th day	11th day	13th day	15th day	17th day	19th day	21th day	23rd day	25th day	27th day	29th day	31th day	33th day	35th day	37th day	39th day	41th day	43th day	45th day	47th day	49th day	51th day	53thdays	55th day	57th day	59th day	61th day
	1	25		25	25	25	25	25	25	25	25	23	20	19	18	18	18	18	17	15	14	12	11	10	9	8	6	4	2	2	1	1	0
	2	25		25	25	25	25	25	25	25	25	22	19	18	17	17	17	17	17	15	14	13	12	11	9	8	7	5	4	3	2	1	1
	3	25		25	25	25	25	25	25	25	25	21	19	18	17	16	16	15	15	14	12	12	11	10	8	7	6	5	4	3	1	0	0
	4	25		25	25	25	25	25	25	25	25	22	19	19	17	17	17	15	12	11	11	10	9	8	8	8	6	4	4	3	2	1	1
	Total	100	0	100	100	100	100	100	100	100	100	88	77	74	69	68	68	65	61	55	51	47	43	39	34	31	25	18	14	11	6	3	2
Experiment-2	vial no
	1	25		25	25	25	25	25	25	25	25	21	19	19	18	17	17	17	15	14	13	12	11	10	9	8	6	5	4	2	1	1	0
	2	25		25	25	25	25	25	25	25	25	19	18	18	17	17	17	16	16	15	13	11	10	9	8	7	7	7	5	3	2	2	1
	3	25		25	25	25	25	25	25	25	25	20	17	17	16	16	15	15	14	14	12	11	9	8	7	7	6	6	4	2	1	1	0
	4	25		25	25	25	25	25	25	25	25	20	19	18	17	16	16	14	12	11	9	9	9	8	8	7	6	5	4	3	2	1	1
	Total	100		100	100	100	100	100	100	100	100	80	73	72	68	66	65	62	57	54	47	43	39	35	32	29	25	23	17	10	6	5	2
Experiment-3	vial no
	1	25		25	25	25	25	25	25	25	25	20	19	19	18	17	17	17	16	14	12	11	10	9	8	8	7	6	4	3	1	0	0
	2	25		25	25	25	25	25	25	25	25	19	18	17	17	17	16	15	15	13	11	11	10	9	9	9	6	5	4	3	1	0	0
	3	25		25	25	25	25	25	25	25	25	21	17	16	16	14	13	13	13	12	10	9	8	8	8	8	7	6	5	4	1	0	0
	4	25		25	25	25	25	25	25	25	25	19	18	17	16	16	15	14	13	10	10	9	9	9	8	7	6	5	3	2	2	1	0
	Total	100		100	100	100	100	100	100	100	100	79	72	69	67	64	61	59	57	49	43	40	37	35	33	32	26	22	16	12	5	1	0
Experiment 1,2 & 3	Average	100	0	100	100	100	100	100	100	100	100	82.3333	74	71.6667	68	66	64.6667	62	58.3333	52.6667	47	43.3333	39.6667	36.3333	33	30.6667	25.3333	21	15.6667	11	5.66667	3	1.33333
	STDEV	0	#DIV/0!	0	0	0	0	0	0	0	0	4.93288	2.64575	2.51661	1	2	3.51188	3	2.3094	3.21455	4	3.51188	3.05505	2.3094	1	1.52753	0.57735	2.64575	1.52753	1	0.57735	2	1.1547
0.125% Turmeric supplemented diet/W1118 Female
Experiment-1	Vial no	1st day		3rd day	5th day	7th day	9th day	11th day	13th day	15th day	17th day	19th day	21 th day	23rd day	25th day	27th day	29th day	31th day	33th day	35th day	37th day	39th day	41th day	43th day	45thday	47thday	49th day	51th day	53thdays	55th day	57th day	59th day
	1	25		25	25	25	25	25	25	24	24	20	19	18	17	16	15	15	14	11	11	10	9	8	7	6	5	4	3	2	1	0
	2	25		25	25	25	25	25	25	25	25	22	18	17	16	16	16	15	14	12	11	10	9	9	8	7	6	5	4	2	2	1
	3	25		25	25	25	25	25	25	25	24	22	18	18	17	17	17	16	15	14	13	12	11	10	9	7	6	6	5	3	2	0
	4	25		25	25	25	25	25	25	25	25	23	17	16	15	15	14	14	13	11	11	10	9	9	8	8	7	5	4	3	2	1
	Total	100	0	100	100	100	100	100	100	99	98	87	72	69	65	64	62	60	56	48	46	42	38	36	32	28	24	20	16	10	7	2
Experiment-2	vial no	1st day		3rd day	5th day	7th day	9th day	11th day	13th day	15th day	17th day	19th day	21 th day	23rd day	25th day	27th day	29th day	31th day	33th day	35th day	37th day	39th day	41th day	43th day	45thday	47thday	49th day	51th day	53thdays	55th day	57th day	59th day
	1	25		25	25	25	25	25	25	25	24	19	18	17	17	16	16	15	13	12	11	11	10	10	9	8	7	6	4	3	2	1
	2	25		25	25	25	25	25	25	25	24	21	19	18	17	17	16	16	15	13	12	12	11	9	8	7	6	5	3	3	2	1
	3	25		25	25	25	25	25	25	25	25	19	18	17	16	15	15	14	13	12	10	9	8	8	7	7	6	5	3	2	1	0
	4	25		25	25	25	25	25	25	25	24	19	19	19	19	18	18	15	16	15	13	12	11	9	8	8	6	6	4	2	2	1
	Total	100	0	100	100	100	100	100	100	100	97	78	74	71	69	66	65	60	57	52	46	44	40	36	32	30	25	22	14	10	7	3
Experiment-3	vial no	1st day		3rd day	5th day	7th day	9th day	11th day	13th day	15th day	17th day	19th day	21 th day	23rd day	25th day	27th day	29th day	31th day	33th day	35th day	37th day	39th day	41th day	43th day	45thday	47thday	49th day	51th day	53thdays	55th day	57th day	59th day
	1	25		25	25	25	25	25	25	25	25	21	20	20	18	18	18	18	17	15	13	12	10	8	8	8	6	5	3	3	1	0
	2	25		25	25	25	25	25	25	25	24	18	18	17	16	16	16	16	14	12	11	9	8	8	7	7	6	5	4	3	2	0
	3	25		25	25	25	25	25	25	25	24	19	19	19	18	17	16	15	15	14	13	11	10	9	8	8	6	4	3	2	1	0
	4	25		25	25	25	25	25	25	25	25	21	18	18	17	16	16	16	14	13	11	11	11	10	8	8	6	4	4	2	2	0
	Total	100	0	100	100	100	100	100	100	100	98	79	75	74	69	67	66	65	60	54	48	43	39	35	31	31	24	18	14	10	2	0
Experiment 1,2 & 3	Average	100	0	100	100	100	100	100	100	99.6667	97.6667	81.3333	73.6667	71.3333	67.6667	65.6667	64.3333	61.6667	57.6667	51.3333	46.6667	43	39	35.6667	31.6667	29.6667	24.3333	20	14.6667	10	5.33333	1.66667
	STDEV	0	0	0	0	0	0	0	0	0.509175	0.509175	4.55013	1.07152	1.26198	2.0367	1.07152	1.57527	0.96225	0.83887	2.14303	0.3849	1	1	0.19245	0.19245	1.07152	0.509175	1.1547	1.01835	0	0.96225	0.693889
0.25% Turmeric supplemented diet/W1118 Female
Experiment-1	vial no	1st day		3rd day	5th day	7th day	9th day	11th day	13th day	15th day	17th day	19th day	21 th day	23rd day	25th day	27th day	29th day	31th day	33th day	35th day	37th day	39th day	41th day	43th day	45thday	47thday	49th day	51th day	53thdays	55th day	57th day	59th day	61th day	63th day	65th day	67th day	69th
	1	25		25	25	25	25	25	25	25	25	23	22	20	20	19	19	19	19	17	17	16	14	13	11	10	8	6	4	4	3	2	1	0	0	0	0
	2	25		25	25	25	25	25	25	25	25	23	22	23	22	21	20	19	19	18	19	17	15	14	12	12	12	11	8	6	4	3	2	1	1	0	0
	3	25		25	25	25	25	25	25	25	25	22	21	20	19	19	18	18	17	16	16	15	15	13	10	9	8	7	5	4	4	3	2	1	1	1	1
	4	25		25	25	25	25	25	25	25	25	23	22	22	22	21	20	19	18	17	17	16	16	15	15	12	11	10	8	7	5	3	3	1	1	1	1
	Total	100	0	100	100	100	100	100	100	100	100	91	87	85	83	80	77	75	73	68	69	64	60	55	48	43	39	34	25	21	16	11	8	3	3	2	2
Experiment-2	vial no	1st day		3rd day	5th day	7th day	9th day	11th day	13th day	15th day	17th day	19th day	21 th day	23rd day	25th day	27th day	29th day	31th day	33th day	35th day	37th day	39th day	41th day	43th day	45thday	47thday	49th day	51th day	53thdays	55th day	57th day	59th day	61th day	63th day	65th day	67th day
	1	25		25	25	25	25	25	25	25	25	22	21	22	21	20	20	20	19	18	16	15	14	13	12	13	12	10	7	5	4	5	3	2	1	1	1
	2	25		25	25	25	25	25	25	25	25	22	22	21	20	19	19	19	18	17	17	15	15	14	13	15	14	12	9	6	5	4	2	1	1	1	1
	3	25		25	25	25	25	25	25	25	25	23	21	20	20	19	19	18	18	17	17	16	16	15	13	12	11	8	7	5	4	3	1	1	0	0	0
	4	25		25	25	25	25	25	25	25	25	22	22	21	20	20	19	19	18	18	18	18	17	16	15	15	12	10	8	6	6	5	3	1	0	0	0
	Total	100	0	100	100	100	100	100	100	100	100	89	86	84	81	78	77	76	73	70	68	64	62	58	53	55	49	40	31	22	19	17	9	5	2	2	2
Experiment-3	vial no	1st day		3rd day	5th day	7th day	9th day	11th day	13th day	15th day	17th day	19th day	21 th day	23rd day	25th day	27th day	29th day	31th day	33th day	35th day	37th day	39th day	41th day	43th day	45thday	47thday	49th day	51th day	53thdays	55th day	57th day	59th day	61th day	63th day	65th day	67th day
	1	25		25	25	25	25	25	25	25	25	23	22	20	20	20	19	19	18	16	15	15	14	12	11	12	10	9	7	5	4	3	2	1	0	0	0
	2	25		25	25	25	25	25	25	25	25	22	21	20	20	19	18	17	17	15	14	13	13	12	12	10	10	8	7	6	5	3	3	2	1	0	0
	3	25		25	25	25	25	25	25	25	25	23	22	19	19	18	18	17	16	15	14	13	12	11	11	11	11	9	8	7	5	4	3	2	0	0	0
	4	25		25	25	25	25	25	25	25	25	23	21	20	20	20	17	17	17	15	13	12	11	10	10	12	11	9	7	5	5	2	2	2	1	1	0
	Total	100	0	100	100	100	100	100	100	100	100	91	86	79	79	77	72	70	68	61	56	53	50	45	44	45	42	35	29	23	19	12	10	7	2	1	0
Experiment 1,2 & 3	Average	100	0	100	100	100	100	100	100	100	100	90.3333	86.3333	82.6667	81	78.3333	75.3333	73.6667	71.3333	66.3333	64.3333	60.3333	57.3333	52.6667	48.3333	47.6667	43.3333	36.3333	28.3333	22	18	13.3333	9	5	2.33333	1.66667	1.33333
	STDEV	0	0	0	0	0	0	0	0	0	0	1.01835	0.509175	1.17063	1.1547	1.07152	0.96225	1.17063	0.96225	1.83586	2.45704	2.11695	2.34126	2.6736	2.7955	6.04918	5.01479	3.02459	3.00617	0.57735	1.52753	3.02459	0.57735	1.1547	0.509175	0.57735	1.1547
0.5% Turmeric supplemented diet/W1118 Female
Experiment-1	vial no	1st day		3rd day	5th day	7th day	9th day	11th day	13th day	15th day	17th day	19th day	21th day	23rd day	25th day	27th day	29th day	31th day	33th day	35th day	37th day	39th day	41th day	43th day	45thday	47thday	49th day	51th day	53thdays	55th day	57th day	59th day	61th day	63th day	65th day	67th day	69th day	71th day	73th day
	1	25		25	25	25	25	25	25	25	25	23	23	23	22	22	22	22	22	22	21	20	19	18	16	15	14	13	11	11	9	8	2	2	1	1	1	1	0
	2	25		25	25	25	25	25	25	25	25	23	22	21	20	19	18	18	17	17	16	15	15	14	13	13	12	11	9	7	5	4	3	2	1	1	1	1	0
	3	25		25	25	25	25	25	25	25	25	25	24	22	21	20	19	19	18	17	16	15	15	14	13	12	12	12	10	8	6	5	0	0	0	0	0	0	0
	4	25		25	25	25	25	25	25	25	25	23	23	22	22	22	21	20	20	19	18	17	16	15	15	14	13	12	9	8	6	5	5	1	0	0	0	0	0
	Total	100	0	100	100	100	100	100	100	100	100	94	92	88	85	83	80	79	77	75	71	67	65	61	57	54	51	48	39	34	26	22	10	5	2	2	2	0	0
Experiment-2	vial no	1st day		3rd day	5th day	7th day	9th day	11th day	13th day	15th day	17th day	19th day	21th day	23rd day	25th day	27th day	29th day	31th day	33th day	35th day	37th day	39th day	41th day	43th day	45thday	47thday	49th day	51th day	53thdays	55th day	57th day	59th day	61th day	63th day	65th day	67th day	69th day	71th day
	1	25		25	25	25	25	25	25	25	25	23	22	21	21	21	20	20	19	18	17	17	17	17	16	15	14	13	12	9	7	7	5	4	4	3	2	2	1
	2	25		25	25	25	25	25	25	25	25	24	23	22	21	21	18	17	17	17	16	15	14	14	12	11	10	9	9	7	6	5	3	3	2	0	0	0	0
	3	25		25	25	25	25	25	25	25	25	23	22	21	20	19	18	18	18	17	16	16	16	16	14	13	12	12	10	8	7	6	3	2	2	1	1	1	1
	4	25		25	25	25	25	25	25	25	25	22	22	22	21	20	20	18	18	17	17	16	16	15	14	14	13	12	11	9	6	5	4	3	3	2	1	0	0
	Total	100	0	100	100	100	100	100	100	100	100	92	89	86	83	81	76	73	72	69	66	64	63	62	56	53	49	46	42	33	26	23	15	12	11	6	4	3	2
Experiment-3	vial no	1st day		3rd day	5th day	7th day	9th day	11th day	13th day	15th day	17th day	19th day	21th day	23rd day	25th day	27th day	29th day	31th day	33th day	35th day	37th day	39th day	41th day	43th day	45thday	47thday	49th day	51th day	53thdays	55th day	57th day	59th day	61th day	63th day	65th day	67th day	69th day	71th day
	1	25		25	25	25	25	25	25	25	25	23	22	22	21	20	19	18	18	18	18	17	16	14	13	13	12	12	11	8	7	6	6	5	3	2	2	1	1
	2	25		25	25	25	25	25	25	25	25	24	23	21	21	20	19	19	19	18	18	17	17	15	14	14	11	10	9	8	7	6	5	4	2	2	1	1	0
	3	25		25	25	25	25	25	25	25	25	24	22	21	20	19	18	20	19	19	18	17	17	16	15	15	13	12	10	9	7	5	5	3	0	0	0	0	0
	4	25		25	25	25	25	25	25	25	25	23	23	23	22	21	20	18	17	17	16	16	16	14	13	13	11	10	9	8	6	5	5	5	4	2	2	1	1
	Total	100	0	100	100	100	100	100	100	100	100	94	90	87	84	80	76	75	73	72	70	67	66	59	55	55	47	44	39	33	27	22	21	17	9	6	5	3	2
Experiment 1,2 & 3	Average	100	0	100	100	100	100	100	100	100	100	93.3333	90.3333	87	84	81.3333	77.3333	75.6667	74	72	69	66	64.6667	60.6667	56	54	49	46	40	33.3333	26.3333	22.3333	15.3333	11.3333	7.33333	4.66667	3.66667	2	1.33333
	STDEV	0	0	0	0	0	0	0	0	0	0	1.01835	1.50308	1	1	1.07152	2.0367	3.00617	2.51661	3	2.51661	1.52753	1.07152	0.693889	0.57735	0.57735	1.1547	1.1547	1.52753	0.509175	0.19245	0.509175	2.98763	3.86341	4.52565	2.0367	1.07152	1.52753	1.01835
1.0% Turmeric supplemented diet/W1118 Female
Experiment-1	vial no	1st day		3rd day	5th day	7th day	9th day	11th day	13th day	15th day	17th day	19th day	21th day	23rd day	25th day	27th day	29th day	31th day	33th day	35th day	37th day	39th day	41th day	43th day	45thday	47thday	49th day	51th day	53thdays	55th day	57th day	59th day
	1	25		25	25	25	25	25	24	24	23	18	19	18	16	16	16	15	14	13	12	10	8	6	4	4	2	1	0	0	0	0
	2	25		25	25	25	25	25	25	25	24	20	22	22	23	21	21	20	18	14	13	10	8	7	3	1	1	1	1	1	1	0
	3	25		25	25	25	25	25	25	25	25	19	16	15	15	15	15	15	13	11	11	10	9	7	4	3	2	1	0	0	0	0
	4	25		25	25	25	25	25	25	25	24	20	21	21	19	19	19	19	17	15	13	12	9	7	5	3	3	2	1	1	1	1
	Total	100	0	100	100	100	100	100	99	99	96	77	78	76	73	71	71	69	62	53	49	42	34	27	16	11	8	5	2	2	2	1
Experiment-2	vial no	1st day		3rd day	5th day	7th day	9th day	11th day	13th day	15th day	17th day	19th day	21th day	23rd day	25th day	27th day	29th day	31th day	33th day	35th day	37th day	39th day	41th day	43th day	45thday	47thday	49th day	51th day	53thdays	55th day	57th day	59th day
	1	25		25	25	25	25	25	25	25	24	21	17	16	15	15	15	15	15	15	11	10	8	6	5	3	2	1	1	1	0	0
	2	25		25	25	25	25	25	25	23	23	19	16	16	15	15	13	13	13	12	10	9	8	7	5	3	2	1	1	1	1	1
	3	25		25	25	25	25	25	25	24	24	20	17	15	15	14	13	13	12	12	9	7	7	7	5	4	3	1	1	1	1	1
	4	25		25	25	25	25	25	25	24	23	19	20	20	18	17	15	14	14	13	11	8	8	7	5	2	2	1	1	1	1	1
	Total	100	0	100	100	100	100	100	100	96	94	79	70	67	63	61	56	55	54	52	41	34	31	27	20	12	9	4	4	4	3	3
Experiment-3	vial no	1st day		3rd day	5th day	7th day	9th day	11th day	13th day	15th day	17th day	19th day	21th day	23rd day	25th day	27th day	29th day	31th day	33th day	35th day	37th day	39th day	41th day	43th day	45thday	47thday	49th day	51th day	53thdays	55th day	57th day	59th day
	1	25		25	25	25	25	25	25	24	24	19	18	17	15	15	15	14	13	11	11	10	7	5	3	3	2	1	1	0	0	0
	2	25		25	25	25	25	25	25	25	24	20	17	18	16	16	15	14	13	11	10	9	8	7	5	4	3	1	1	0	0	0
	3	25		25	25	25	25	25	25	25	23	19	17	15	15	15	15	13	12	11	10	8	8	5	3	2	2	1	1	0	0	0
	4	25		25	25	25	25	25	25	25	24	21	17	16	15	14	14	14	13	13	9	9	7	5	4	3	2	4	1	1	1	1
	Total	100	0	100	100	100	100	100	100	99	95	79	69	66	61	60	59	55	51	46	40	36	30	22	15	12	9	7	4	1	1	1
Experiment 1,2 & 3	Average	100	0	100	100	100	100	100	99.6667	98	95	78.3333	72.3333	69.6667	65.6667	64	62	59.6667	55.6667	50.3333	43.3333	37.3333	31.6667	25.3333	17	11.6667	8.66667	5.33333	3.33333	2.33333	2	1.66667
	STDEV	0	0	0	0	0	0	0	0.57735	1.73205	1	1.1547	4.93288	5.50757	6.4291	6.08276	7.93725	8.0829	5.68624	3.78594	4.93288	4.16333	2.08167	2.88675	2.64575	0.57735	0.57735	1.52753	1.1547	1.52753	1	1.01835
2.0% Turmeric supplemented diet/W1118 Female
Experiment-1	vial no	1st day		3rd day	5th day	7th day	9th day	11th day	13th day	15th day	17th day	19th day	21th day	23rd day	25th day	27th day	29th day	31th day	33th day	35th day	37th day	39th day	41th day	43th day	45thday	47thday
	1	25		25	25	25	25	25	25	23	22	18	16	13	11	10	8	7	4	4	3	2	2	1	1	1
	2	25		25	25	25	25	25	25	24	22	17	15	15	13	11	7	7	6	4	2	2	2	1	0	0
	3	25		25	25	25	25	25	25	24	23	17	16	14	12	11	10	9	6	5	4	3	1	1	1	1
	4	25		25	25	25	25	25	25	24	22	18	16	15	10	9	7	7	4	3	2	2	1	0	0	0
	Total	100	0	100	100	100	100	100	100	95	89	70	63	57	46	41	32	30	20	16	11	9	6	3	2	2
Experiment-2	vial no	1st day		3rd day	5th day	7th day	9th day	11th day	13th day	15th day	17th day	19th day	21th day	23rd day	25th day	27th day	29th day	31th day	33th day	35th day	37th day	39th day	41th day	43th day	45thday	47thday
	1	25		25	25	25	25	25	25	24	23	19	18	16	14	13	11	8	6	4	3	2	1	1	0	0
	2	25		25	25	25	25	25	25	24	22	18	17	15	13	12	10	6	4	3	3	3	2	1	1	1
	3	25		25	25	25	25	25	25	24	23	17	15	14	12	11	10	6	5	4	2	1	1	1	1	0
	4	25		25	25	25	25	25	25	25	23	17	15	15	14	12	9	7	6	5	4	2	1	1	1	1
	Total	100	0	100	100	100	100	100	100	97	91	71	65	60	53	48	40	27	21	16	12	8	5	4	2	2
Experiment-3	vial no	1st day		3rd day	5th day	7th day	9th day	11th day	13th day	15th day	17th day	19th day	21th day	23rd day	25th day	27th day	29th day	31th day	33th day	35th day	37th day	39th day	41th day	43th day	45thday	47thday
	1	25		25	25	25	25	25	24	24	22	18	16	15	14	13	12	10	8	6	4	2	2	1	1	0
	2	25		25	25	25	25	25	25	23	22	19	17	15	13	12	11	9	8	6	4	3	2	1	0	0
	3	25		25	25	25	25	25	25	24	23	17	15	14	14	13	10	8	7	5	3	2	1	1	0	0
	4	25		25	25	25	25	25	25	25	24	19	17	15	14	12	12	10	9	6	5	3	2	1	0	0
	Total	100	0	100	100	100	100	100	99	96	91	73	65	59	55	50	45	37	32	23	16	10	7	4	1	0
Experiment 1,2 & 3	Average	100	0	100	100	100	100	100	99.6667	96	90.3333	71.3333	64.3333	58.6667	51.3333	46.3333	39	31.3333	24.3333	18.3333	13	9	6	3.66667	1.66667	1.33333
	STDEV	0	0	0	0	0	0	0	0.19245	1	1.01835	0.693889	1.01835	1.50308	3.65655	3.65655	4.3589	2.21944	2.26895	1.34715	1	0.57735	0.57735	0.509175	0.19245	0.3849

## Sheet: w1118 Female(.25%,0.50.1.0%)
Regular diet (Control)/W1118 Female
Experiment-1	vial no	1st day		3rd day	5th day	7th day	9th day	11th day	13th day	15th day	17th day	19th day	21th day	23rd day	25th day	27th day	29th day	31th day	33th day	35th day	37th day	39th day	41th day	43th day	45th day	47th day	49th day	51th day	53thdays	55th day	57th day	59th day	61th day
	1	25		25	25	25	25	25	25	25	25	23	20	19	18	18	18	18	17	15	14	12	11	10	9	8	6	4	2	2	1	1	0
	2	25		25	25	25	25	25	25	25	25	22	19	18	17	17	17	17	17	15	14	13	12	11	9	8	7	5	4	3	2	1	1
	3	25		25	25	25	25	25	25	25	25	21	19	18	17	16	16	15	15	14	12	12	11	10	8	7	6	5	4	3	1	0	0
	4	25		25	25	25	25	25	25	25	25	22	19	19	17	17	17	15	12	11	11	10	9	8	8	8	6	4	4	3	2	1	1
	Total	100	0	100	100	100	100	100	100	100	100	88	77	74	69	68	68	65	61	55	51	47	43	39	34	31	25	18	14	11	6	3	2
Experiment-2	vial no
	1	25		25	25	25	25	25	25	25	25	21	19	19	18	17	17	17	15	14	13	12	11	10	9	8	6	5	4	2	1	1	0
	2	25		25	25	25	25	25	25	25	25	19	18	18	17	17	17	16	16	15	13	11	10	9	8	7	7	7	5	3	2	2	1
	3	25		25	25	25	25	25	25	25	25	20	17	17	16	16	15	15	14	14	12	11	9	8	7	7	6	6	4	2	1	1	0
	4	25		25	25	25	25	25	25	25	25	20	19	18	17	16	16	14	12	11	9	9	9	8	8	7	6	5	4	3	2	1	1
	Total	100		100	100	100	100	100	100	100	100	80	73	72	68	66	65	62	57	54	47	43	39	35	32	29	25	23	17	10	6	5	2
Experiment-3	vial no
	1	25		25	25	25	25	25	25	25	25	20	19	19	18	17	17	17	16	14	12	11	10	9	8	8	7	6	4	3	1	0	0
	2	25		25	25	25	25	25	25	25	25	19	18	17	17	17	16	15	15	13	11	11	10	9	9	9	6	5	4	3	1	0	0
	3	25		25	25	25	25	25	25	25	25	21	17	16	16	14	13	13	13	12	10	9	8	8	8	8	7	6	5	4	1	0	0
	4	25		25	25	25	25	25	25	25	25	19	18	17	16	16	15	14	13	10	10	9	9	9	8	7	6	5	3	2	2	1	0
	Total	100		100	100	100	100	100	100	100	100	79	72	69	67	64	61	59	57	49	43	40	37	35	33	32	26	22	16	12	5	1	0
Experiment 1,2 & 3	Average	100	0	100	100	100	100	100	100	100	100	82.3333	74	71.6667	68	66	64.6667	62	58.3333	52.6667	47	43.3333	39.6667	36.3333	33	30.6667	25.3333	21	15.6667	11	5.66667	3	1.33333
	STDEV	0	#DIV/0!	0	0	0	0	0	0	0	0	4.93288	2.64575	2.51661	1	2	3.51188	3	2.3094	3.21455	4	3.51188	3.05505	2.3094	1	1.52753	0.57735	2.64575	1.52753	1	0.57735	2	1.1547
0.125% Turmeric supplemented diet/W1118 Female
Experiment-1	Vial no	1st day		3rd day	5th day	7th day	9th day	11th day	13th day	15th day	17th day	19th day	21 th day	23rd day	25th day	27th day	29th day	31th day	33th day	35th day	37th day	39th day	41th day	43th day	45thday	47thday	49th day	51th day	53thdays	55th day	57th day	59th day
	1	25		25	25	25	25	25	25	24	24	20	19	18	17	16	15	15	14	11	11	10	9	8	7	6	5	4	3	2	1	0
	2	25		25	25	25	25	25	25	25	25	22	18	17	16	16	16	15	14	12	11	10	9	9	8	7	6	5	4	2	2	1
	3	25		25	25	25	25	25	25	25	24	22	18	18	17	17	17	16	15	14	13	12	11	10	9	7	6	6	5	3	2	0
	4	25		25	25	25	25	25	25	25	25	23	17	16	15	15	14	14	13	11	11	10	9	9	8	8	7	5	4	3	2	1
	Total	100	0	100	100	100	100	100	100	99	98	87	72	69	65	64	62	60	56	48	46	42	38	36	32	28	24	20	16	10	7	2
Experiment-2	vial no	1st day		3rd day	5th day	7th day	9th day	11th day	13th day	15th day	17th day	19th day	21 th day	23rd day	25th day	27th day	29th day	31th day	33th day	35th day	37th day	39th day	41th day	43th day	45thday	47thday	49th day	51th day	53thdays	55th day	57th day	59th day
	1	25		25	25	25	25	25	25	25	24	19	18	17	17	16	16	15	13	12	11	11	10	10	9	8	7	6	4	3	2	1
	2	25		25	25	25	25	25	25	25	24	21	19	18	17	17	16	16	15	13	12	12	11	9	8	7	6	5	3	3	2	1
	3	25		25	25	25	25	25	25	25	25	19	18	17	16	15	15	14	13	12	10	9	8	8	7	7	6	5	3	2	1	0
	4	25		25	25	25	25	25	25	25	24	19	19	19	19	18	18	15	16	15	13	12	11	9	8	8	6	6	4	2	2	1
	Total	100	0	100	100	100	100	100	100	100	97	78	74	71	69	66	65	60	57	52	46	44	40	36	32	30	25	22	14	10	7	3
Experiment-3	vial no	1st day		3rd day	5th day	7th day	9th day	11th day	13th day	15th day	17th day	19th day	21 th day	23rd day	25th day	27th day	29th day	31th day	33th day	35th day	37th day	39th day	41th day	43th day	45thday	47thday	49th day	51th day	53thdays	55th day	57th day	59th day
	1	25		25	25	25	25	25	25	25	25	21	20	20	18	18	18	18	17	15	13	12	10	8	8	8	6	5	3	3	1	0
	2	25		25	25	25	25	25	25	25	24	18	18	17	16	16	16	16	14	12	11	9	8	8	7	7	6	5	4	3	2	0
	3	25		25	25	25	25	25	25	25	24	19	19	19	18	17	16	15	15	14	13	11	10	9	8	8	6	4	3	2	1	0
	4	25		25	25	25	25	25	25	25	25	21	18	18	17	16	16	16	14	13	11	11	11	10	8	8	6	4	4	2	2	0
	Total	100	0	100	100	100	100	100	100	100	98	79	75	74	69	67	66	65	60	54	48	43	39	35	31	31	24	18	14	10	2	0
Experiment 1,2 & 3	Average	100	0	100	100	100	100	100	100	99.6667	97.6667	81.3333	73.6667	71.3333	67.6667	65.6667	64.3333	61.6667	57.6667	51.3333	46.6667	43	39	35.6667	31.6667	29.6667	24.3333	20	14.6667	10	5.33333	1.66667
	STDEV	0	0	0	0	0	0	0	0	0.509175	0.509175	4.55013	1.07152	1.26198	2.0367	1.07152	1.57527	0.96225	0.83887	2.14303	0.3849	1	1	0.19245	0.19245	1.07152	0.509175	1.1547	1.01835	0	0.96225	0.693889
0.25% Turmeric supplemented diet/W1118 Female
Experiment-1	vial no	1st day		3rd day	5th day	7th day	9th day	11th day	13th day	15th day	17th day	19th day	21 th day	23rd day	25th day	27th day	29th day	31th day	33th day	35th day	37th day	39th day	41th day	43th day	45thday	47thday	49th day	51th day	53thdays	55th day	57th day	59th day	61th day	63th day	65th day	67th day	69th
	1	25		25	25	25	25	25	25	25	25	23	22	20	20	19	19	19	19	17	17	16	14	13	11	10	8	6	4	4	3	2	1	0	0	0	0
	2	25		25	25	25	25	25	25	25	25	23	22	23	22	21	20	19	19	18	19	17	15	14	12	12	12	11	8	6	4	3	2	1	1	0	0
	3	25		25	25	25	25	25	25	25	25	22	21	20	19	19	18	18	17	16	16	15	15	13	10	9	8	7	5	4	4	3	2	1	1	1	1
	4	25		25	25	25	25	25	25	25	25	23	22	22	22	21	20	19	18	17	17	16	16	15	15	12	11	10	8	7	5	3	3	1	1	1	1
	Total	100	0	100	100	100	100	100	100	100	100	91	87	85	83	80	77	75	73	68	69	64	60	55	48	43	39	34	25	21	16	11	8	3	3	2	2
Experiment-2	vial no	1st day		3rd day	5th day	7th day	9th day	11th day	13th day	15th day	17th day	19th day	21 th day	23rd day	25th day	27th day	29th day	31th day	33th day	35th day	37th day	39th day	41th day	43th day	45thday	47thday	49th day	51th day	53thdays	55th day	57th day	59th day	61th day	63th day	65th day	67th day
	1	25		25	25	25	25	25	25	25	25	22	21	22	21	20	20	20	19	18	16	15	14	13	12	13	12	10	7	5	4	5	3	2	1	1	1
	2	25		25	25	25	25	25	25	25	25	22	22	21	20	19	19	19	18	17	17	15	15	14	13	15	14	12	9	6	5	4	2	1	1	1	1
	3	25		25	25	25	25	25	25	25	25	23	21	20	20	19	19	18	18	17	17	16	16	15	13	12	11	8	7	5	4	3	1	1	0	0	0
	4	25		25	25	25	25	25	25	25	25	22	22	21	20	20	19	19	18	18	18	18	17	16	15	15	12	10	8	6	6	5	3	1	0	0	0
	Total	100	0	100	100	100	100	100	100	100	100	89	86	84	81	78	77	76	73	70	68	64	62	58	53	55	49	40	31	22	19	17	9	5	2	2	2
Experiment-3	vial no	1st day		3rd day	5th day	7th day	9th day	11th day	13th day	15th day	17th day	19th day	21 th day	23rd day	25th day	27th day	29th day	31th day	33th day	35th day	37th day	39th day	41th day	43th day	45thday	47thday	49th day	51th day	53thdays	55th day	57th day	59th day	61th day	63th day	65th day	67th day
	1	25		25	25	25	25	25	25	25	25	23	22	20	20	20	19	19	18	16	15	15	14	12	11	12	10	9	7	5	4	3	2	1	0	0	0
	2	25		25	25	25	25	25	25	25	25	22	21	20	20	19	18	17	17	15	14	13	13	12	12	10	10	8	7	6	5	3	3	2	1	0	0
	3	25		25	25	25	25	25	25	25	25	23	22	19	19	18	18	17	16	15	14	13	12	11	11	11	11	9	8	7	5	4	3	2	0	0	0
	4	25		25	25	25	25	25	25	25	25	23	21	20	20	20	17	17	17	15	13	12	11	10	10	12	11	9	7	5	5	2	2	2	1	1	0
	Total	100	0	100	100	100	100	100	100	100	100	91	86	79	79	77	72	70	68	61	56	53	50	45	44	45	42	35	29	23	19	12	10	7	2	1	0
Experiment 1,2 & 3	Average	100	0	100	100	100	100	100	100	100	100	90.3333	86.3333	82.6667	81	78.3333	75.3333	73.6667	71.3333	66.3333	64.3333	60.3333	57.3333	52.6667	48.3333	47.6667	43.3333	36.3333	28.3333	22	18	13.3333	9	5	2.33333	1.66667	1.33333
	STDEV	0	0	0	0	0	0	0	0	0	0	1.01835	0.509175	1.17063	1.1547	1.07152	0.96225	1.17063	0.96225	1.83586	2.45704	2.11695	2.34126	2.6736	2.7955	6.04918	5.01479	3.02459	3.00617	0.57735	1.52753	3.02459	0.57735	1.1547	0.509175	0.57735	1.1547
0.5% Turmeric supplemented diet/W1118 Female
Experiment-1	vial no	1st day		3rd day	5th day	7th day	9th day	11th day	13th day	15th day	17th day	19th day	21th day	23rd day	25th day	27th day	29th day	31th day	33th day	35th day	37th day	39th day	41th day	43th day	45thday	47thday	49th day	51th day	53thdays	55th day	57th day	59th day	61th day	63th day	65th day	67th day	69th day	71th day	73th day
	1	25		25	25	25	25	25	25	25	25	23	23	23	22	22	22	22	22	22	21	20	19	18	16	15	14	13	11	11	9	8	2	2	1	1	1	1	0
	2	25		25	25	25	25	25	25	25	25	23	22	21	20	19	18	18	17	17	16	15	15	14	13	13	12	11	9	7	5	4	3	2	1	1	1	1	0
	3	25		25	25	25	25	25	25	25	25	25	24	22	21	20	19	19	18	17	16	15	15	14	13	12	12	12	10	8	6	5	0	0	0	0	0	0	0
	4	25		25	25	25	25	25	25	25	25	23	23	22	22	22	21	20	20	19	18	17	16	15	15	14	13	12	9	8	6	5	5	1	0	0	0	0	0
	Total	100	0	100	100	100	100	100	100	100	100	94	92	88	85	83	80	79	77	75	71	67	65	61	57	54	51	48	39	34	26	22	10	5	2	2	2	0	0
Experiment-2	vial no	1st day		3rd day	5th day	7th day	9th day	11th day	13th day	15th day	17th day	19th day	21th day	23rd day	25th day	27th day	29th day	31th day	33th day	35th day	37th day	39th day	41th day	43th day	45thday	47thday	49th day	51th day	53thdays	55th day	57th day	59th day	61th day	63th day	65th day	67th day	69th day	71th day
	1	25		25	25	25	25	25	25	25	25	23	22	21	21	21	20	20	19	18	17	17	17	17	16	15	14	13	12	9	7	7	5	4	4	3	2	2	1
	2	25		25	25	25	25	25	25	25	25	24	23	22	21	21	18	17	17	17	16	15	14	14	12	11	10	9	9	7	6	5	3	3	2	0	0	0	0
	3	25		25	25	25	25	25	25	25	25	23	22	21	20	19	18	18	18	17	16	16	16	16	14	13	12	12	10	8	7	6	3	2	2	1	1	1	1
	4	25		25	25	25	25	25	25	25	25	22	22	22	21	20	20	18	18	17	17	16	16	15	14	14	13	12	11	9	6	5	4	3	3	2	1	0	0
	Total	100	0	100	100	100	100	100	100	100	100	92	89	86	83	81	76	73	72	69	66	64	63	62	56	53	49	46	42	33	26	23	15	12	11	6	4	3	2
Experiment-3	vial no	1st day		3rd day	5th day	7th day	9th day	11th day	13th day	15th day	17th day	19th day	21th day	23rd day	25th day	27th day	29th day	31th day	33th day	35th day	37th day	39th day	41th day	43th day	45thday	47thday	49th day	51th day	53thdays	55th day	57th day	59th day	61th day	63th day	65th day	67th day	69th day	71th day
	1	25		25	25	25	25	25	25	25	25	23	22	22	21	20	19	18	18	18	18	17	16	14	13	13	12	12	11	8	7	6	6	5	3	2	2	1	1
	2	25		25	25	25	25	25	25	25	25	24	23	21	21	20	19	19	19	18	18	17	17	15	14	14	11	10	9	8	7	6	5	4	2	2	1	1	0
	3	25		25	25	25	25	25	25	25	25	24	22	21	20	19	18	20	19	19	18	17	17	16	15	15	13	12	10	9	7	5	5	3	0	0	0	0	0
	4	25		25	25	25	25	25	25	25	25	23	23	23	22	21	20	18	17	17	16	16	16	14	13	13	11	10	9	8	6	5	5	5	4	2	2	1	1
	Total	100	0	100	100	100	100	100	100	100	100	94	90	87	84	80	76	75	73	72	70	67	66	59	55	55	47	44	39	33	27	22	21	17	9	6	5	3	2
Experiment 1,2 & 3	Average	100	0	100	100	100	100	100	100	100	100	93.3333	90.3333	87	84	81.3333	77.3333	75.6667	74	72	69	66	64.6667	60.6667	56	54	49	46	40	33.3333	26.3333	22.3333	15.3333	11.3333	7.33333	4.66667	3.66667	2	1.33333
	STDEV	0	0	0	0	0	0	0	0	0	0	1.01835	1.50308	1	1	1.07152	2.0367	3.00617	2.51661	3	2.51661	1.52753	1.07152	0.693889	0.57735	0.57735	1.1547	1.1547	1.52753	0.509175	0.19245	0.509175	2.98763	3.86341	4.52565	2.0367	1.07152	1.52753	1.01835
1.0% Turmeric supplemented diet/W1118 Female
Experiment-1	vial no	1st day		3rd day	5th day	7th day	9th day	11th day	13th day	15th day	17th day	19th day	21th day	23rd day	25th day	27th day	29th day	31th day	33th day	35th day	37th day	39th day	41th day	43th day	45thday	47thday	49th day	51th day	53thdays	55th day	57th day	59th day
	1	25		25	25	25	25	25	24	24	23	18	19	18	16	16	16	15	14	13	12	10	8	6	4	4	2	1	0	0	0	0
	2	25		25	25	25	25	25	25	25	24	20	22	22	23	21	21	20	18	14	13	10	8	7	3	1	1	1	1	1	1	0
	3	25		25	25	25	25	25	25	25	25	19	16	15	15	15	15	15	13	11	11	10	9	7	4	3	2	1	0	0	0	0
	4	25		25	25	25	25	25	25	25	24	20	21	21	19	19	19	19	17	15	13	12	9	7	5	3	3	2	1	1	1	1
	Total	100	0	100	100	100	100	100	99	99	96	77	78	76	73	71	71	69	62	53	49	42	34	27	16	11	8	5	2	2	2	1
Experiment-2	vial no	1st day		3rd day	5th day	7th day	9th day	11th day	13th day	15th day	17th day	19th day	21th day	23rd day	25th day	27th day	29th day	31th day	33th day	35th day	37th day	39th day	41th day	43th day	45thday	47thday	49th day	51th day	53thdays	55th day	57th day	59th day
	1	25		25	25	25	25	25	25	25	24	21	17	16	15	15	15	15	15	15	11	10	8	6	5	3	2	1	1	1	0	0
	2	25		25	25	25	25	25	25	23	23	19	16	16	15	15	13	13	13	12	10	9	8	7	5	3	2	1	1	1	1	1
	3	25		25	25	25	25	25	25	24	24	20	17	15	15	14	13	13	12	12	9	7	7	7	5	4	3	1	1	1	1	1
	4	25		25	25	25	25	25	25	24	23	19	20	20	18	17	15	14	14	13	11	8	8	7	5	2	2	1	1	1	1	1
	Total	100	0	100	100	100	100	100	100	96	94	79	70	67	63	61	56	55	54	52	41	34	31	27	20	12	9	4	4	4	3	3
Experiment-3	vial no	1st day		3rd day	5th day	7th day	9th day	11th day	13th day	15th day	17th day	19th day	21th day	23rd day	25th day	27th day	29th day	31th day	33th day	35th day	37th day	39th day	41th day	43th day	45thday	47thday	49th day	51th day	53thdays	55th day	57th day	59th day
	1	25		25	25	25	25	25	25	24	24	19	18	17	15	15	15	14	13	11	11	10	7	5	3	3	2	1	1	0	0	0
	2	25		25	25	25	25	25	25	25	24	20	17	18	16	16	15	14	13	11	10	9	8	7	5	4	3	1	1	0	0	0
	3	25		25	25	25	25	25	25	25	23	19	17	15	15	15	15	13	12	11	10	8	8	5	3	2	2	1	1	0	0	0
	4	25		25	25	25	25	25	25	25	24	21	17	16	15	14	14	14	13	13	9	9	7	5	4	3	2	4	1	1	1	1
	Total	100	0	100	100	100	100	100	100	99	95	79	69	66	61	60	59	55	51	46	40	36	30	22	15	12	9	7	4	1	1	1
Experiment 1,2 & 3	Average	100	0	100	100	100	100	100	99.6667	98	95	78.3333	72.3333	69.6667	65.6667	64	62	59.6667	55.6667	50.3333	43.3333	37.3333	31.6667	25.3333	17	11.6667	8.66667	5.33333	3.33333	2.33333	2	1.66667
	STDEV	0	0	0	0	0	0	0	0.57735	1.73205	1	1.1547	4.93288	5.50757	6.4291	6.08276	7.93725	8.0829	5.68624	3.78594	4.93288	4.16333	2.08167	2.88675	2.64575	0.57735	0.57735	1.52753	1.1547	1.52753	1	1.01835
2.0% Turmeric supplemented diet/W1118 Female
Experiment-1	vial no	1st day		3rd day	5th day	7th day	9th day	11th day	13th day	15th day	17th day	19th day	21th day	23rd day	25th day	27th day	29th day	31th day	33th day	35th day	37th day	39th day	41th day	43th day	45thday	47thday
	1	25		25	25	25	25	25	25	23	22	18	16	13	11	10	8	7	4	4	3	2	2	1	1	1
	2	25		25	25	25	25	25	25	24	22	17	15	15	13	11	7	7	6	4	2	2	2	1	0	0
	3	25		25	25	25	25	25	25	24	23	17	16	14	12	11	10	9	6	5	4	3	1	1	1	1
	4	25		25	25	25	25	25	25	24	22	18	16	15	10	9	7	7	4	3	2	2	1	0	0	0
	Total	100	0	100	100	100	100	100	100	95	89	70	63	57	46	41	32	30	20	16	11	9	6	3	2	2
Experiment-2	vial no	1st day		3rd day	5th day	7th day	9th day	11th day	13th day	15th day	17th day	19th day	21th day	23rd day	25th day	27th day	29th day	31th day	33th day	35th day	37th day	39th day	41th day	43th day	45thday	47thday
	1	25		25	25	25	25	25	25	24	23	19	18	16	14	13	11	8	6	4	3	2	1	1	0	0
	2	25		25	25	25	25	25	25	24	22	18	17	15	13	12	10	6	4	3	3	3	2	1	1	1
	3	25		25	25	25	25	25	25	24	23	17	15	14	12	11	10	6	5	4	2	1	1	1	1	0
	4	25		25	25	25	25	25	25	25	23	17	15	15	14	12	9	7	6	5	4	2	1	1	1	1
	Total	100	0	100	100	100	100	100	100	97	91	71	65	60	53	48	40	27	21	16	12	8	5	4	2	2
Experiment-3	vial no	1st day		3rd day	5th day	7th day	9th day	11th day	13th day	15th day	17th day	19th day	21th day	23rd day	25th day	27th day	29th day	31th day	33th day	35th day	37th day	39th day	41th day	43th day	45thday	47thday
	1	25		25	25	25	25	25	24	24	22	18	16	15	14	13	12	10	8	6	4	2	2	1	1	0
	2	25		25	25	25	25	25	25	23	22	19	17	15	13	12	11	9	8	6	4	3	2	1	0	0
	3	25		25	25	25	25	25	25	24	23	17	15	14	14	13	10	8	7	5	3	2	1	1	0	0
	4	25		25	25	25	25	25	25	25	24	19	17	15	14	12	12	10	9	6	5	3	2	1	0	0
	Total	100	0	100	100	100	100	100	99	96	91	73	65	59	55	50	45	37	32	23	16	10	7	4	1	0
Experiment 1,2 & 3	Average	100	0	100	100	100	100	100	99.6667	96	90.3333	71.3333	64.3333	58.6667	51.3333	46.3333	39	31.3333	24.3333	18.3333	13	9	6	3.66667	1.66667	1.33333
	STDEV	0	0	0	0	0	0	0	0.19245	1	1.01835	0.693889	1.01835	1.50308	3.65655	3.65655	4.3589	2.21944	2.26895	1.34715	1	0.57735	0.57735	0.509175	0.19245	0.3849
